# Supplementary material for: Cell-specific expression of the FAP gene is regulated by enhancer elements
Source: Front Mol Biosci. 2023 Feb 7;10:1111511. doi: 10.3389/fmolb.2023.1111511 (PMC9941708; doi:10.3389/fmolb.2023.1111511)
Supplement: Supplementary file 1 [file Table2.xlsx]

## Sheet: Лист1
Supplementary Table 2. ENCODE datasets.
Cell type	Dataset ID
A549	ENCFF203NNS.tsv
A549	ENCFF244DNJ.tsv
A549	ENCFF715WBR.tsv
A549	ENCFF806WJZ.tsv
A549	ENCFF855AKQ.tsv
body_of_pancreas	ENCFF795IDG.tsv
body_of_pancreas	ENCFF995GSB.tsv
endothelial_cell_of_umbilical_vein	ENCFF134FYP.tsv
endothelial_cell_of_umbilical_vein	ENCFF237XJC.tsv
endothelial_cell_of_umbilical_vein	ENCFF454MTF.tsv
endothelial_cell_of_umbilical_vein	ENCFF755DAA.tsv
endothelial_cell_of_umbilical_vein	ENCFF770MAV.tsv
endothelial_cell_of_umbilical_vein	ENCFF779OCC.tsv
endothelial_cell_of_umbilical_vein	ENCFF881WXC.tsv
endothelial_cell_of_umbilical_vein	ENCFF997PHW.tsv
esophagus_muscularis_mucosa	ENCFF082QRB.tsv
esophagus_muscularis_mucosa	ENCFF090GQE.tsv
esophagus_muscularis_mucosa	ENCFF249NNL.tsv
esophagus_muscularis_mucosa	ENCFF993HSV.tsv
gastrocnemius_medialis	ENCFF096SPQ.tsv
gastrocnemius_medialis	ENCFF187XXH.tsv
gastrocnemius_medialis	ENCFF288JWC.tsv
gastrocnemius_medialis	ENCFF467TWZ.tsv
gastrocnemius_medialis	ENCFF653FKA.tsv
gastroesophageal_sphincter	ENCFF222PXI.tsv
gastroesophageal_sphincter	ENCFF306SMM.tsv
gastroesophageal_sphincter	ENCFF390GTC.tsv
gastroesophageal_sphincter	ENCFF884ZHJ.tsv
GM12878	ENCFF084FUG.tsv
GM12878	ENCFF345SHY.tsv
GM12878	ENCFF362RMV.tsv
GM12878	ENCFF413MYB.tsv
GM12878	ENCFF723ICA.tsv
GM12878	ENCFF873VWU.tsv
GM12878	ENCFF910XWA.tsv
HCT116	ENCFF092ZUO.tsv
HCT116	ENCFF435PHM.tsv
HCT116	ENCFF906KQM.tsv
HeLa-S3	ENCFF068HUH.tsv
HeLa-S3	ENCFF217SNF.tsv
HeLa-S3	ENCFF294GCU.tsv
HeLa-S3	ENCFF300TMZ.tsv
HeLa-S3	ENCFF496CRF.tsv
HeLa-S3	ENCFF835FVO.tsv
HepG2	ENCFF103FSL.tsv
HepG2	ENCFF692QVJ.tsv
HepG2	ENCFF863QWG.tsv
IMR-90	ENCFF014JRQ.tsv
IMR-90	ENCFF019KLP.tsv
IMR-90	ENCFF268IJX.tsv
IMR-90	ENCFF325KTI.tsv
liver	ENCFF859YFW.tsv
liver	ENCFF960OCQ.tsv
MCF-7	ENCFF251DYL.tsv
MCF-7	ENCFF270SPQ.tsv
MCF-7	ENCFF555RJV.tsv
MCF-7	ENCFF721BRA.tsv
MCF-7	ENCFF921PJP.tsv
MCF-7	ENCFF967AOT.tsv
sigmoid_colon	ENCFF045PTB.tsv
sigmoid_colon	ENCFF056CEY.tsv
sigmoid_colon	ENCFF577SLL.tsv
sigmoid_colon	ENCFF702BES.tsv
SK-N-SH	ENCFF172AFC.tsv
SK-N-SH	ENCFF378TYT.tsv
SK-N-SH	ENCFF645FNQ.tsv
SK-N-SH	ENCFF677KYO.tsv
suprapubic_skin	ENCFF299RPU.tsv
suprapubic_skin	ENCFF673GJW.tsv
suprapubic_skin	ENCFF751ODP.tsv
suprapubic_skin	ENCFF858UNG.tsv
tibial_nerve	ENCFF005RLW.tsv
tibial_nerve	ENCFF197RQL.tsv
tibial_nerve	ENCFF398VOV.tsv
tibial_nerve	ENCFF495AYZ.tsv
transverse_colon	ENCFF366BBV.tsv
transverse_colon	ENCFF490WXZ.tsv
transverse_colon	ENCFF801VQX.tsv
transverse_colon	ENCFF875UFG.tsv
upper_lobe_of_left_lung	ENCFF076NNR.tsv
upper_lobe_of_left_lung	ENCFF169YTW.tsv
upper_lobe_of_left_lung	ENCFF588XFP.tsv
upper_lobe_of_left_lung	ENCFF735XYK.tsv
upper_lobe_of_left_lung	ENCFF889NCM.tsv
upper_lobe_of_left_lung	ENCFF939MHB.tsv
uterus	ENCFF273KTX.tsv
uterus	ENCFF283HWB.tsv
